# Supplementary material for: Structural Differences between the Genomes of Deinococcus radiodurans Strains from Different Laboratories
Source: Genes (Basel). 2024 Jun 27;15(7):847. doi: 10.3390/genes15070847 (PMC11276467; doi:10.3390/genes15070847)
Supplement: Supplementary file 1 [file genes-15-00847-s001.zip]

Archive with 1 entries (1 files):
- genes-3050677-supplementary.pdf
